# Supplementary material for: Faecal Virome Analysis of Wild Animals from Brazil
Source: Viruses. 2019 Aug 30;11(9):803. doi: 10.3390/v11090803 (PMC6784175; doi:10.3390/v11090803)
Supplement: Supplementary file 1 [file viruses-11-00803-s001.zip › Table S1.xlsx]

## Sheet: Planilha1
Best hits accesion number	% Pairwise Identity	Best hits description	E Value	Contigs id	Query coverage	Contig length (nt)	Sequence Length in the alignment (nt)	Taxonomy
NC_023426	42.0%	Anomala cuprea entomopoxvirus DNA, complete genome, strain: CV6M	4.83e-13	k119_1	99.18%	245	81	Viruses; dsDNA viruses, no RNA stage; Poxviridae; Entomopoxvirinae; Alphaentomopoxvirus
NC_026318	57.8%	Human associated porprismacovirus 2 isolate SF2, complete genome	8.45e-96	k119_1049	10.47%	2578	90	Viruses; ssDNA viruses; Smacoviridae; Porprismacovirus
NC_021901	46.6%	Invertebrate iridovirus 22 complete genome	2.36e-20	k119_11172	50.97%	518	88	Viruses; dsDNA viruses, no RNA stage; Iridoviridae; Betairidovirinae; Iridovirus
NC_019559	38.7%	Murid herpesvirus 8 isolate England, complete genome	9.36e-15	k119_1132	54.88%	410	75	Viruses; dsDNA viruses, no RNA stage; Herpesvirales; Herpesviridae; Betaherpesvirinae; Muromegalovirus
NC_026138	39.5%	Seal anellovirus 4 ORF1 gene, complete cds	1.92e-58	k119_11530	27.66%	1703	157	Viruses; ssDNA viruses; Anelloviridae; unclassified Anelloviridae
NC_022612	73.2%	Turkey adenovirus 4 isolate TNI1, complete genome	2.49e-89	k119_12077	58.64%	706	138	Viruses; dsDNA viruses, no RNA stage; Adenoviridae; Aviadenovirus; Turkey aviadenovirus C
NC_027429	32.6%	Bearded dragon parvovirus strain 2014, complete genome	1.61e-11	k119_12095	25.09%	550	46	Viruses; ssDNA viruses; Parvoviridae; Parvovirinae; Dependoparvovirus; unclassified Dependovirus
NC_005261	36.4%	Bovine herpesvirus 5 strain SV507/99, complete genome	5.14e-11	k119_1261	5.04%	2621	44	Viruses; dsDNA viruses, no RNA stage; Herpesvirales; Herpesviridae; Alphaherpesvirinae; Varicellovirus
NC_032097	61.2%	Desmodus rotundus parvovirus strain DRA25 nonstructural protein 1 and capsid protein 1 genes, complete cds	1.80e-28	k119_12809	52.07%	386	67	Viruses; ssDNA viruses; Parvoviridae; unclassified Parvoviridae
NC_006151	37.3%	Suid herpesvirus 1, complete genome	3.85e-17	k119_13378	69.39%	441	102	Viruses; dsDNA viruses, no RNA stage; Herpesvirales; Herpesviridae; Alphaherpesvirinae; Varicellovirus
NC_030126	67.4%	Porcine associated porprismacovirus 10 isolate 49_Fec25_pig, complete genome	1.67e-14	k119_13536	10.38%	1243	43	Viruses; ssDNA viruses; Smacoviridae; Porprismacovirus
NC_001959	70.2%	Norovirus GI, complete genome	2.26e-72	k119_13572	95.02%	502	159	Viruses; ssRNA viruses; ssRNA positive-strand viruses, no DNA stage; Caliciviridae; Norovirus
NC_030126	71.4%	Porcine associated porprismacovirus 10 isolate 49_Fec25_pig, complete genome	2.36e-17	k119_13930	20.32%	620	42	Viruses; ssDNA viruses; Smacoviridae; Porprismacovirus
NC_021221	65.1%	Fowl adenovirus 5 strain 340, complete genome	1.49e-76	k119_14135	85.93%	590	169	Viruses; dsDNA viruses, no RNA stage; Adenoviridae; Aviadenovirus; Fowl aviadenovirus B
NC_001944	93.5%	Beak and feather disease virus, complete genome	1.16e-13	k119_14197	20.00%	465	31	Viruses; ssDNA viruses; Circoviridae; Circovirus
NC_015396	94.6%	Avian gyrovirus 2, complete genome	0	k119_14419	99.82%	1085	361	Viruses; ssDNA viruses; Circoviridae; Gyrovirus; unclassified Gyrovirus
NC_026138	33.3%	Seal anellovirus 4 ORF1 gene, complete cds	1.43e-62	k119_14586	21.23%	2204	156	Viruses; ssDNA viruses; Anelloviridae; unclassified Anelloviridae
NC_009889	48.3%	RD114 retrovirus, complete genome	1.13e-13	k119_14636	55.73%	323	60	Viruses; Retro-transcribing viruses; Retroviridae; Orthoretrovirinae; Gammaretrovirus; unclassified Gammaretrovirus
NC_023426	37.0%	Anomala cuprea entomopoxvirus DNA, complete genome, strain: CV6M	5.02e-13	k119_1472	65.25%	423	92	Viruses; dsDNA viruses, no RNA stage; Poxviridae; Entomopoxvirinae; Alphaentomopoxvirus
NC_014969	44.7%	Fowl adenovirus E, complete genome	4.96e-28	k119_14755	66.72%	616	137	Viruses; dsDNA viruses, no RNA stage; Adenoviridae; Aviadenovirus
NC_015396	100.0%	Avian gyrovirus 2, complete genome	1.43e-14	k119_15304	18.90%	508	32	Viruses; ssDNA viruses; Circoviridae; Gyrovirus; unclassified Gyrovirus
NC_023615	41.6%	Invertebrate iridescent virus 22 isolate IIV22Aberystwyth complete genome	6.13e-16	k119_15371	48.53%	476	77	Viruses; dsDNA viruses, no RNA stage; Iridoviridae; Betairidovirinae; Iridovirus
NC_032097	62.8%	Desmodus rotundus parvovirus strain DRA25 nonstructural protein 1 and capsid protein 1 genes, complete cds	0	k119_15398	12.54%	4116	172	Viruses; ssDNA viruses; Parvoviridae; unclassified Parvoviridae
NC_018401	95.0%	Gyrovirus 4, complete genome	0	k119_15449	78.60%	1832	480	Viruses; ssDNA viruses; Circoviridae; Gyrovirus; unclassified Gyrovirus
NC_000899	72.1%	Fowl adenovirus D, complete genome	0	k119_1599	54.57%	1182	215	Viruses; dsDNA viruses, no RNA stage; Adenoviridae; Aviadenovirus
NC_020474	58.2%	Elephantid herpesvirus 1, complete genome	9.11e-39	k119_15999	38.89%	702	91	Viruses; dsDNA viruses, no RNA stage; Herpesvirales; Herpesviridae; Betaherpesvirinae; Proboscivirus
NC_002520	28.8%	Amsacta moorei entomopoxvirus 'L', complete genome	1.67e-17	k119_1632	17.79%	1754	104	Viruses; dsDNA viruses, no RNA stage; Poxviridae; Entomopoxvirinae; Betaentomopoxvirus
NC_001427	97.8%	Chicken anemia virus, complete genome	0	k119_16753	55.54%	2177	403	Viruses; ssDNA viruses; Circoviridae; Gyrovirus
NC_026138	39.6%	Seal anellovirus 4 ORF1 gene, complete cds	4.49e-35	k119_17181	75.41%	553	139	Viruses; ssDNA viruses; Anelloviridae; unclassified Anelloviridae
NC_015323	71.4%	Fowl adenovirus C, complete genome	1.67e-129	k119_17366	99.74%	779	259	Viruses; dsDNA viruses, no RNA stage; Adenoviridae; Aviadenovirus
NC_029646	96.3%	Norovirus GII nonstructural polyprotein (ORF1), VP1 (ORF2), and VP2 (ORF3) genes, complete cds	3.56e-89	k119_18025	96.66%	419	135	Viruses; ssRNA viruses; ssRNA positive-strand viruses, no DNA stage; Caliciviridae; Norovirus
NC_004288	45.9%	Casphalia extranea densovirus, complete genome	3.84e-12	k119_18369	48.80%	375	61	Viruses; ssDNA viruses; Parvoviridae; Densovirinae; Iteradensovirus
NC_026138	36.9%	Seal anellovirus 4 ORF1 gene, complete cds	9.28e-49	k119_18782	22.93%	1949	149	Viruses; ssDNA viruses; Anelloviridae; unclassified Anelloviridae
NC_026138	39.6%	Seal anellovirus 4 ORF1 gene, complete cds	6.57e-58	k119_18889	21.42%	2087	149	Viruses; ssDNA viruses; Anelloviridae; unclassified Anelloviridae
NC_026138	38.4%	Seal anellovirus 4 ORF1 gene, complete cds	6.83e-34	k119_19475	58.69%	639	125	Viruses; ssDNA viruses; Anelloviridae; unclassified Anelloviridae
NC_031503	41.1%	Pigeon adenovirus 2 isolate YPDS-Y-V1.A19.11-2013, complete genome	7.76e-33	k119_19790	52.28%	614	107	Viruses; dsDNA viruses, no RNA stage; Adenoviridae; Aviadenovirus; unclassified Aviadenovirus
NC_006560	38.6%	Cercopithecine herpesvirus 2, complete genome	5.96e-11	k119_1998	9.14%	1444	44	Viruses; dsDNA viruses, no RNA stage; Herpesvirales; Herpesviridae; Alphaherpesvirinae; Simplexvirus
NC_026138	34.4%	Seal anellovirus 4 ORF1 gene, complete cds	4.48e-58	k119_20373	25.40%	1854	157	Viruses; ssDNA viruses; Anelloviridae; unclassified Anelloviridae
NC_026138	51.6%	Seal anellovirus 4 ORF1 gene, complete cds	9.28e-23	k119_20485	32.93%	583	64	Viruses; ssDNA viruses; Anelloviridae; unclassified Anelloviridae
NC_032097	57.4%	Desmodus rotundus parvovirus strain DRA25 nonstructural protein 1 and capsid protein 1 genes, complete cds	4.74e-12	k119_20511	29.81%	473	47	Viruses; ssDNA viruses; Parvoviridae; unclassified Parvoviridae
NC_026318	80.1%	Human associated porprismacovirus 2 isolate SF2, complete genome	1.47e-129	k119_21082	20.48%	3091	211	Viruses; ssDNA viruses; Smacoviridae; Porprismacovirus
NC_001720	53.1%	Fowl adenovirus A, complete genome	3.34e-36	k119_21216	22.30%	861	64	Viruses; dsDNA viruses, no RNA stage; Adenoviridae; Aviadenovirus
NC_001720	70.7%	Fowl adenovirus A, complete genome	4.54e-79	k119_21290	41.01%	973	133	Viruses; dsDNA viruses, no RNA stage; Adenoviridae; Aviadenovirus
NC_031450	64.0%	Parus major densovirus isolate PmDNV-JL, complete genome	2.49e-48	k119_21309	63.33%	540	114	Viruses; ssDNA viruses; Parvoviridae; Densovirinae; unclassified Densovirinae
NC_007605	28.2%	Human gammaherpesvirus 4, complete genome	4.27e-11	k119_21437	34.21%	342	39	Viruses; dsDNA viruses, no RNA stage; Herpesvirales; Herpesviridae; Gammaherpesvirinae; Lymphocryptovirus
NC_017091	97.8%	Gyrovirus GyV3, complete genome	8.37e-24	k119_21560	21.04%	656	46	Viruses; ssDNA viruses; Circoviridae; Gyrovirus; unclassified Gyrovirus
NC_004286	28.9%	Galleria mellonella densovirus, complete genome	2.78e-26	k119_21924	46.71%	578	90	Viruses; ssDNA viruses; Parvoviridae; Densovirinae; Ambidensovirus
NC_038332	63.1%	Fowl adenovirus 6 strain CR119, complete genome	6.68e-32	k119_21937	70.19%	359	84	Viruses; dsDNA viruses, no RNA stage; Adenoviridae; Aviadenovirus; Fowl aviadenovirus E
NC_006549	41.6%	Singapore grouper iridovirus, complete genome	2.25e-28	k119_22003	53.47%	634	113	Viruses; dsDNA viruses, no RNA stage; Iridoviridae; Alphairidovirinae; Ranavirus
NC_022613	73.8%	Turkey adenovirus 5 isolate 1277BT, complete genome	8.47e-148	k119_22329	24.78%	1247	103	Viruses; dsDNA viruses, no RNA stage; Adenoviridae; Aviadenovirus; Turkey aviadenovirus D
NC_001944	90.7%	Beak and feather disease virus, complete genome	0	k119_22721	44.38%	2116	313	Viruses; ssDNA viruses; Circoviridae; Circovirus
NC_035192	38.4%	Giant panda anellovirus strain gpan20688, complete genome	2.21e-33	k119_23402	24.97%	877	73	Viruses; ssDNA viruses; Anelloviridae; unclassified Anelloviridae
NC_024446	41.4%	Penguinpox virus isolate PSan92, complete genome	2.07e-16	k119_23441	38.93%	447	58	Viruses; dsDNA viruses, no RNA stage; Poxviridae; Chordopoxvirinae; Avipoxvirus; unclassified Avipoxvirus
NC_021221	52.7%	Fowl adenovirus 5 strain 340, complete genome	3.06e-101	k119_2399	32.37%	1529	165	Viruses; dsDNA viruses, no RNA stage; Adenoviridae; Aviadenovirus; Fowl aviadenovirus B
NC_032097	55.6%	Desmodus rotundus parvovirus strain DRA25 nonstructural protein 1 and capsid protein 1 genes, complete cds	1.35e-18	k119_249	58.51%	323	63	Viruses; ssDNA viruses; Parvoviridae; unclassified Parvoviridae
NC_006560	41.0%	Cercopithecine herpesvirus 2, complete genome	2.63e-11	k119_253	3.34%	3500	39	Viruses; dsDNA viruses, no RNA stage; Herpesvirales; Herpesviridae; Alphaherpesvirinae; Simplexvirus
NC_026138	36.9%	Seal anellovirus 4 ORF1 gene, complete cds	2.26e-58	k119_2543	17.71%	2659	157	Viruses; ssDNA viruses; Anelloviridae; unclassified Anelloviridae
NC_026138	46.2%	Seal anellovirus 4 ORF1 gene, complete cds	3.05e-16	k119_2659	7.09%	1100	26	Viruses; ssDNA viruses; Anelloviridae; unclassified Anelloviridae
NC_022613	71.4%	Turkey adenovirus 5 isolate 1277BT, complete genome	3.52e-57	k119_3092	34.65%	606	70	Viruses; dsDNA viruses, no RNA stage; Adenoviridae; Aviadenovirus; Turkey aviadenovirus D
NC_025962	92.7%	Psittacine adenovirus 3 isolate HKU/Parrot19, complete genome	1.20e-135	k119_3207	95.75%	683	218	Viruses; dsDNA viruses, no RNA stage; Adenoviridae; Atadenovirus
NC_024446	39.0%	Penguinpox virus isolate PSan92, complete genome	9.79e-11	k119_3332	59.08%	391	77	Viruses; dsDNA viruses, no RNA stage; Poxviridae; Chordopoxvirinae; Avipoxvirus; unclassified Avipoxvirus
NC_038363	52.5%	Torque teno sus virus k2b isolate 38E23, complete genome	6.20e-11	k119_3419	21.62%	555	40	Viruses; ssDNA viruses; Anelloviridae; Kappatorquevirus
NC_026138	39.1%	Seal anellovirus 4 ORF1 gene, complete cds	1.27e-36	k119_353	68.02%	666	151	Viruses; ssDNA viruses; Anelloviridae; unclassified Anelloviridae
NC_034446	34.7%	Ateline alphaherpesvirus 1 isolate Lennette, complete genome	1.63e-12	k119_3575	6.26%	4555	95	Viruses; dsDNA viruses, no RNA stage; Herpesvirales; Herpesviridae; Alphaherpesvirinae; Simplexvirus
NC_001701	66.7%	Goose parvovirus, complete genome	6.37e-81	k119_3653	64.29%	560	120	Viruses; ssDNA viruses; Parvoviridae; Parvovirinae; Dependoparvovirus
NC_005309	35.4%	Canarypox virus, complete genome	6.17e-12	k119_3786	38.81%	742	96	Viruses; dsDNA viruses, no RNA stage; Poxviridae; Chordopoxvirinae; Avipoxvirus
NC_027213	43.2%	Raccoonpox virus, complete genome	9.06e-14	k119_5040	21.93%	602	44	Viruses; dsDNA viruses, no RNA stage; Poxviridae; Chordopoxvirinae; Orthopoxvirus
NC_009333	31.0%	Human herpesvirus 8, complete genome	3.30e-16	k119_5203	31.58%	551	58	Viruses; dsDNA viruses, no RNA stage; Herpesvirales; Herpesviridae; Gammaherpesvirinae; Rhadinovirus
NC_031450	84.7%	Parus major densovirus isolate PmDNV-JL, complete genome	0	k119_5307	55.98%	1313	245	Viruses; ssDNA viruses; Parvoviridae; Densovirinae; unclassified Densovirinae
NC_014564	37.2%	Turkey adenovirus 1, complete genome	3.17e-57	k119_5465	20.81%	1456	101	Viruses; dsDNA viruses, no RNA stage; Adenoviridae; Aviadenovirus; Turkey aviadenovirus B
NC_024474	63.9%	Pigeon adenovirus 1 complete genome, strain IDA4	7.37e-52	k119_5471	48.00%	450	72	Viruses; dsDNA viruses, no RNA stage; Adenoviridae; Aviadenovirus; Pigeon aviadenovirus A
NC_001664	54.3%	Human betaherpesvirus 6A, variant A DNA, complete virion genome, isolate U1102	7.05e-19	k119_5823	25.06%	419	35	Viruses; dsDNA viruses, no RNA stage; Herpesvirales; Herpesviridae; Betaherpesvirinae; Roseolovirus
NC_023426	41.8%	Anomala cuprea entomopoxvirus DNA, complete genome, strain: CV6M	6.16e-11	k119_6070	29.78%	554	55	Viruses; dsDNA viruses, no RNA stage; Poxviridae; Entomopoxvirinae; Alphaentomopoxvirus
NC_001720	81.5%	Fowl adenovirus A, complete genome	8.53e-111	k119_6147	76.13%	662	168	Viruses; dsDNA viruses, no RNA stage; Adenoviridae; Aviadenovirus
NC_026138	38.9%	Seal anellovirus 4 ORF1 gene, complete cds	8.45e-58	k119_6415	22.13%	2128	157	Viruses; ssDNA viruses; Anelloviridae; unclassified Anelloviridae
NC_021221	63.9%	Fowl adenovirus 5 strain 340, complete genome	0	k119_6547	92.75%	1407	435	Viruses; dsDNA viruses, no RNA stage; Adenoviridae; Aviadenovirus; Fowl aviadenovirus B
NC_001847	31.9%	Bovine herpesvirus 1, complete genome	1.18e-19	k119_6741	85.20%	331	94	Viruses; dsDNA viruses, no RNA stage; Herpesvirales; Herpesviridae; Alphaherpesvirinae; Varicellovirus
NC_017091	96.0%	Gyrovirus GyV3, complete genome	0	k119_6843	71.98%	2109	506	Viruses; ssDNA viruses; Circoviridae; Gyrovirus; unclassified Gyrovirus
NC_023426	43.1%	Anomala cuprea entomopoxvirus DNA, complete genome, strain: CV6M	1.29e-11	k119_6853	21.86%	796	58	Viruses; dsDNA viruses, no RNA stage; Poxviridae; Entomopoxvirinae; Alphaentomopoxvirus
NC_015396	92.9%	Avian gyrovirus 2, complete genome	0	k119_6992	73.77%	2200	541	Viruses; ssDNA viruses; Circoviridae; Gyrovirus; unclassified Gyrovirus
NC_031450	76.0%	Parus major densovirus isolate PmDNV-JL, complete genome	0	k119_7224	24.88%	2460	204	Viruses; ssDNA viruses; Parvoviridae; Densovirinae; unclassified Densovirinae
NC_026320	90.3%	Lemur associated porprismacovirus 1 isolate SF5, complete genome	0	k119_726	37.15%	2665	330	Viruses; ssDNA viruses; Smacoviridae; Porprismacovirus
NC_014564	72.7%	Turkey adenovirus 1, complete genome	0	k119_7391	53.07%	1334	236	Viruses; dsDNA viruses, no RNA stage; Adenoviridae; Aviadenovirus; Turkey aviadenovirus B
NC_014564	86.0%	Turkey adenovirus 1, complete genome	4.99e-100	k119_7905	32.01%	806	86	Viruses; dsDNA viruses, no RNA stage; Adenoviridae; Aviadenovirus; Turkey aviadenovirus B
NC_006151	54.5%	Suid herpesvirus 1, complete genome	2.23e-12	k119_8685	0.96%	6870	22	Viruses; dsDNA viruses, no RNA stage; Herpesvirales; Herpesviridae; Alphaherpesvirinae; Varicellovirus
NC_023887	71.8%	Turkey associated porprismacovirus 1, complete genome	3.67e-13	k119_8827	13.28%	881	39	Viruses; ssDNA viruses; Smacoviridae; Porprismacovirus
NC_002520	25.3%	Amsacta moorei entomopoxvirus 'L', complete genome	1.06e-18	k119_9261	26.52%	984	87	Viruses; dsDNA viruses, no RNA stage; Poxviridae; Entomopoxvirinae; Betaentomopoxvirus
NC_005261	43.9%	Bovine herpesvirus 5 strain SV507/99, complete genome	7.77e-16	k119_9857	1.60%	7696	41	Viruses; dsDNA viruses, no RNA stage; Herpesvirales; Herpesviridae; Alphaherpesvirinae; Varicellovirus
NC_024775	67.6%	Porcine associated porprismacovirus 8 isolate GP2, complete genome	4.11e-12	k119_9917	13.96%	795	37	Viruses; ssDNA viruses; Smacoviridae; Porprismacovirus
NC_026138	38.9%	Seal anellovirus 4 ORF1 gene, complete cds	1.35e-59	k119_9961	27.90%	1688	157	Viruses; ssDNA viruses; Anelloviridae; unclassified Anelloviridae
NC_031503	41.1%	Pigeon adenovirus 2 isolate YPDS-Y-V1.A19.11-2013, complete genome	7.21e-33	NODE_10331	55.34%	580	107	Viruses; dsDNA viruses, no RNA stage; Adenoviridae; Aviadenovirus; unclassified Aviadenovirus
NC_023426	41.8%	Anomala cuprea entomopoxvirus DNA, complete genome, strain: CV6M	6.62e-11	NODE_10685	28.95%	570	55	Viruses; dsDNA viruses, no RNA stage; Poxviridae; Entomopoxvirinae; Alphaentomopoxvirus
NC_026318	57.8%	Human associated porprismacovirus 2 isolate SF2, complete genome	2.87e-81	NODE_1082	14.80%	1824	90	Viruses; ssDNA viruses; Smacoviridae; Porprismacovirus
NC_009333	31.0%	Human herpesvirus 8, complete genome	3.42e-16	NODE_10859	30.74%	566	58	Viruses; dsDNA viruses, no RNA stage; Herpesvirales; Herpesviridae; Gammaherpesvirinae; Rhadinovirus
NC_022612	73.2%	Turkey adenovirus 4 isolate TNI1, complete genome	3.36e-71	NODE_10892	73.27%	565	138	Viruses; dsDNA viruses, no RNA stage; Adenoviridae; Aviadenovirus; Turkey aviadenovirus C
NC_026138	34.4%	Seal anellovirus 4 ORF1 gene, complete cds	8.77e-56	NODE_1090	25.94%	1816	157	Viruses; ssDNA viruses; Anelloviridae; unclassified Anelloviridae
NC_026138	39.1%	Seal anellovirus 4 ORF1 gene, complete cds	1.01e-36	NODE_11023	80.75%	561	151	Viruses; ssDNA viruses; Anelloviridae; unclassified Anelloviridae
NC_017091	94.4%	Gyrovirus GyV3, complete genome	1.17e-118	NODE_11214	96.22%	555	178	Viruses; ssDNA viruses; Circoviridae; Gyrovirus; unclassified Gyrovirus
NC_027429	32.6%	Bearded dragon parvovirus strain 2014, complete genome	1.61e-11	NODE_11444	25.09%	550	46	Viruses; ssDNA viruses; Parvoviridae; Parvovirinae; Dependoparvovirus; unclassified Dependovirus
NC_031450	64.0%	Parus major densovirus isolate PmDNV-JL, complete genome	2.49e-48	NODE_11746	63.33%	540	114	Viruses; ssDNA viruses; Parvoviridae; Densovirinae; unclassified Densovirinae
NC_001427	97.0%	Chicken anemia virus, complete genome	0	NODE_1190	69.97%	1816	403	Viruses; ssDNA viruses; Circoviridae; Gyrovirus
NC_006151	32.6%	Suid herpesvirus 1, complete genome	1.54e-22	NODE_11916	75.70%	535	135	Viruses; dsDNA viruses, no RNA stage; Herpesvirales; Herpesviridae; Alphaherpesvirinae; Varicellovirus
NC_021901	46.6%	Invertebrate iridovirus 22 complete genome	2.36e-20	NODE_12509	50.97%	518	88	Viruses; dsDNA viruses, no RNA stage; Iridoviridae; Betairidovirinae; Iridovirus
NC_026138	42.0%	Seal anellovirus 4 ORF1 gene, complete cds	3.26e-21	NODE_12603	47.18%	515	81	Viruses; ssDNA viruses; Anelloviridae; unclassified Anelloviridae
NC_022613	60.6%	Turkey adenovirus 5 isolate 1277BT, complete genome	2.11e-43	NODE_12764	41.68%	511	71	Viruses; dsDNA viruses, no RNA stage; Adenoviridae; Aviadenovirus; Turkey aviadenovirus D
NC_002520	28.8%	Amsacta moorei entomopoxvirus 'L', complete genome	1.56e-17	NODE_1290	18.91%	1650	104	Viruses; dsDNA viruses, no RNA stage; Poxviridae; Entomopoxvirinae; Betaentomopoxvirus
NC_032097	59.2%	Desmodus rotundus parvovirus strain DRA25 nonstructural protein 1 and capsid protein 1 genes, complete cds	2.11e-35	NODE_12926	29.05%	506	49	Viruses; ssDNA viruses; Parvoviridae; unclassified Parvoviridae
NC_001959	70.1%	Norovirus GI, complete genome	8.65e-73	NODE_13126	97.01%	501	162	Viruses; ssRNA viruses; ssRNA positive-strand viruses, no DNA stage; Caliciviridae; Norovirus
NC_018401	94.8%	Gyrovirus 4, complete genome	0	NODE_1314	88.58%	1629	481	Viruses; ssDNA viruses; Circoviridae; Gyrovirus; unclassified Gyrovirus
NC_015323	32.9%	Fowl adenovirus C, complete genome	1.00e-19	NODE_13424	48.07%	493	79	Viruses; dsDNA viruses, no RNA stage; Adenoviridae; Aviadenovirus
NC_006151	42.4%	Suid herpesvirus 1, complete genome	1.34e-18	NODE_14732	42.95%	461	66	Viruses; dsDNA viruses, no RNA stage; Herpesvirales; Herpesviridae; Alphaherpesvirinae; Varicellovirus
NC_029646	93.1%	Norovirus GII nonstructural polyprotein (ORF1), VP1 (ORF2), and VP2 (ORF3) genes, complete cds	3.91e-93	NODE_15387	96.86%	446	144	Viruses; ssRNA viruses; ssRNA positive-strand viruses, no DNA stage; Caliciviridae; Norovirus
NC_032097	57.4%	Desmodus rotundus parvovirus strain DRA25 nonstructural protein 1 and capsid protein 1 genes, complete cds	2.48e-12	NODE_16134	32.87%	429	47	Viruses; ssDNA viruses; Parvoviridae; unclassified Parvoviridae
NC_019559	45.6%	Murid herpesvirus 8 isolate England, complete genome	8.31e-16	NODE_16236	40.05%	427	57	Viruses; dsDNA viruses, no RNA stage; Herpesvirales; Herpesviridae; Betaherpesvirinae; Muromegalovirus
NC_026138	40.7%	Seal anellovirus 4 ORF1 gene, complete cds	2.04e-22	NODE_16330	57.18%	425	81	Viruses; ssDNA viruses; Anelloviridae; unclassified Anelloviridae
NC_022613	44.0%	Turkey adenovirus 5 isolate 1277BT, complete genome	2.64e-45	NODE_1634	26.70%	1438	128	Viruses; dsDNA viruses, no RNA stage; Adenoviridae; Aviadenovirus; Turkey aviadenovirus D
NC_038332	64.3%	Fowl adenovirus 6 strain CR119, complete genome	6.26e-131	NODE_1641	29.94%	1433	143	Viruses; dsDNA viruses, no RNA stage; Adenoviridae; Aviadenovirus; Fowl aviadenovirus E
NC_023615	41.6%	Invertebrate iridescent virus 22 isolate IIV22Aberystwyth complete genome	2.07e-12	NODE_16787	55.53%	416	77	Viruses; dsDNA viruses, no RNA stage; Iridoviridae; Betairidovirinae; Iridovirus
NC_032097	52.0%	Desmodus rotundus parvovirus strain DRA25 nonstructural protein 1 and capsid protein 1 genes, complete cds	2.30e-20	NODE_16866	36.23%	414	50	Viruses; ssDNA viruses; Parvoviridae; unclassified Parvoviridae
NC_014564	72.3%	Turkey adenovirus 1, complete genome	0	NODE_1688	51.21%	1406	240	Viruses; dsDNA viruses, no RNA stage; Adenoviridae; Aviadenovirus; Turkey aviadenovirus B
NC_004286	44.4%	Galleria mellonella densovirus, complete genome	1.32e-14	NODE_17112	26.34%	410	36	Viruses; ssDNA viruses; Parvoviridae; Densovirinae; Ambidensovirus
NC_014564	45.6%	Turkey adenovirus 1, complete genome	2.69e-25	NODE_17698	67.84%	398	90	Viruses; dsDNA viruses, no RNA stage; Adenoviridae; Aviadenovirus; Turkey aviadenovirus B
NC_026138	33.3%	Seal anellovirus 4 ORF1 gene, complete cds	2.74e-58	NODE_177	10.11%	4627	156	Viruses; ssDNA viruses; Anelloviridae; unclassified Anelloviridae
NC_032097	61.2%	Desmodus rotundus parvovirus strain DRA25 nonstructural protein 1 and capsid protein 1 genes, complete cds	1.87e-28	NODE_17853	50.89%	395	67	Viruses; ssDNA viruses; Parvoviridae; unclassified Parvoviridae
NC_001427	95.1%	Chicken anemia virus, complete genome	4.42e-37	NODE_17988	46.68%	392	61	Viruses; ssDNA viruses; Circoviridae; Gyrovirus
NC_006151	36.5%	Suid herpesvirus 1, complete genome	1.40e-19	NODE_18454	98.69%	383	126	Viruses; dsDNA viruses, no RNA stage; Herpesvirales; Herpesviridae; Alphaherpesvirinae; Varicellovirus
NC_031450	62.0%	Parus major densovirus isolate PmDNV-JL, complete genome	5.71e-25	NODE_18923	56.80%	375	71	Viruses; ssDNA viruses; Parvoviridae; Densovirinae; unclassified Densovirinae
NC_001664	44.4%	Human betaherpesvirus 6A, variant A DNA, complete virion genome, isolate U1102	1.65e-14	NODE_18978	36.19%	373	45	Viruses; dsDNA viruses, no RNA stage; Herpesvirales; Herpesviridae; Betaherpesvirinae; Roseolovirus
NC_001847	34.8%	Bovine herpesvirus 1, complete genome	4.05e-21	NODE_19081	71.97%	371	89	Viruses; dsDNA viruses, no RNA stage; Herpesvirales; Herpesviridae; Alphaherpesvirinae; Varicellovirus
NC_006151	36.9%	Suid herpesvirus 1, complete genome	3.59e-20	NODE_19507	91.74%	363	111	Viruses; dsDNA viruses, no RNA stage; Herpesvirales; Herpesviridae; Alphaherpesvirinae; Varicellovirus
NC_018401	100.0%	Gyrovirus 4, complete genome	1.00e-72	NODE_19630	90.58%	361	109	Viruses; ssDNA viruses; Circoviridae; Gyrovirus; unclassified Gyrovirus
NC_017826	53.4%	Equid herpesvirus 8, complete genome	1.13e-28	NODE_19669	48.20%	361	58	Viruses; dsDNA viruses, no RNA stage; Herpesvirales; Herpesviridae; Alphaherpesvirinae; Varicellovirus
NC_001427	98.2%	Chicken anemia virus, complete genome	1.22e-75	NODE_20038	94.60%	352	111	Viruses; ssDNA viruses; Circoviridae; Gyrovirus
NC_018401	99.1%	Gyrovirus 4, complete genome	9.63e-69	NODE_20217	95.42%	349	111	Viruses; ssDNA viruses; Circoviridae; Gyrovirus; unclassified Gyrovirus
NC_006151	33.3%	Suid herpesvirus 1, complete genome	2.29e-16	NODE_21082	97.30%	333	108	Viruses; dsDNA viruses, no RNA stage; Herpesvirales; Herpesviridae; Alphaherpesvirinae; Varicellovirus
NC_020474	58.2%	Elephantid herpesvirus 1, complete genome	1.79e-38	NODE_2116	21.81%	1252	91	Viruses; dsDNA viruses, no RNA stage; Herpesvirales; Herpesviridae; Betaherpesvirinae; Proboscivirus
NC_014071	39.8%	Torque teno canis virus, complete genome	3.46e-15	NODE_2118	21.12%	1250	88	Viruses; ssDNA viruses; Anelloviridae; Thetatorquevirus
NC_000899	72.1%	Fowl adenovirus D, complete genome	0	NODE_2167	52.14%	1237	215	Viruses; dsDNA viruses, no RNA stage; Adenoviridae; Aviadenovirus
NC_004288	45.9%	Casphalia extranea densovirus, complete genome	2.94e-12	NODE_21852	57.37%	319	61	Viruses; ssDNA viruses; Parvoviridae; Densovirinae; Iteradensovirus
NC_039032	63.2%	Psittacine aviadenovirus B isolate CS15-4016, complete genome	3.91e-21	NODE_22133	54.29%	315	57	Viruses; dsDNA viruses, no RNA stage; Adenoviridae; Aviadenovirus
NC_020928	45.8%	Bombyx mori densovirus 3 isolate VD1, complete genome	4.31e-15	NODE_2265	11.91%	1209	48	Viruses; unassigned viruses; Bidensovirus
NC_001664	47.6%	Human betaherpesvirus 6A, variant A DNA, complete virion genome, isolate U1102	8.69e-19	NODE_22859	81.19%	303	82	Viruses; dsDNA viruses, no RNA stage; Herpesvirales; Herpesviridae; Betaherpesvirinae; Roseolovirus
NC_031503	55.6%	Pigeon adenovirus 2 isolate YPDS-Y-V1.A19.11-2013, complete genome	1.10e-29	NODE_22945	89.40%	302	90	Viruses; dsDNA viruses, no RNA stage; Adenoviridae; Aviadenovirus; unclassified Aviadenovirus
NC_015323	68.9%	Fowl adenovirus C, complete genome	1.16e-40	NODE_24978	98.90%	273	90	Viruses; dsDNA viruses, no RNA stage; Adenoviridae; Aviadenovirus
NC_006151	36.3%	Suid herpesvirus 1, complete genome	9.70e-11	NODE_25248	89.22%	269	80	Viruses; dsDNA viruses, no RNA stage; Herpesvirales; Herpesviridae; Alphaherpesvirinae; Varicellovirus
NC_031503	92.0%	Pigeon adenovirus 2 isolate YPDS-Y-V1.A19.11-2013, complete genome	2.09e-52	NODE_25534	98.12%	266	87	Viruses; dsDNA viruses, no RNA stage; Adenoviridae; Aviadenovirus; unclassified Aviadenovirus
NC_001427	98.8%	Chicken anemia virus, complete genome	2.45e-50	NODE_25652	94.32%	264	83	Viruses; ssDNA viruses; Circoviridae; Gyrovirus
NC_001844	40.0%	Equid herpesvirus 4, complete genome	3.13e-13	NODE_26231	99.22%	257	85	Viruses; dsDNA viruses, no RNA stage; Herpesvirales; Herpesviridae; Alphaherpesvirinae; Varicellovirus
NC_021221	64.6%	Fowl adenovirus 5 strain 340, complete genome	2.77e-153	NODE_2641	83.83%	1113	311	Viruses; dsDNA viruses, no RNA stage; Adenoviridae; Aviadenovirus; Fowl aviadenovirus B
NC_026138	35.8%	Seal anellovirus 4 ORF1 gene, complete cds	1.46e-30	NODE_2683	22.03%	1103	81	Viruses; ssDNA viruses; Anelloviridae; unclassified Anelloviridae
NC_001716	100.0%	Human herpesvirus 7, complete genome	3.41e-11	NODE_27208	97.14%	105	34	Viruses; dsDNA viruses, no RNA stage; Herpesvirales; Herpesviridae; Betaherpesvirinae; Roseolovirus
NC_026138	39.5%	Seal anellovirus 4 ORF1 gene, complete cds	5.76e-52	NODE_2764	43.37%	1086	157	Viruses; ssDNA viruses; Anelloviridae; unclassified Anelloviridae
NC_014071	36.4%	Torque teno canis virus, complete genome	7.53e-12	NODE_3159	26.16%	1009	88	Viruses; ssDNA viruses; Anelloviridae; Thetatorquevirus
NC_020928	50.9%	Bombyx mori densovirus 3 isolate VD1, complete genome	4.56e-20	NODE_3447	16.49%	964	53	Viruses; unassigned viruses; Bidensovirus
NC_014071	36.0%	Torque teno canis virus, complete genome	2.61e-14	NODE_3453	26.82%	962	86	Viruses; ssDNA viruses; Anelloviridae; Thetatorquevirus
NC_015396	94.3%	Avian gyrovirus 2, complete genome	0	NODE_3552	97.78%	948	309	Viruses; ssDNA viruses; Circoviridae; Gyrovirus; unclassified Gyrovirus
NC_002520	25.3%	Amsacta moorei entomopoxvirus 'L', complete genome	1.01e-18	NODE_3553	27.53%	948	87	Viruses; dsDNA viruses, no RNA stage; Poxviridae; Entomopoxvirinae; Betaentomopoxvirus
NC_005261	35.1%	Bovine herpesvirus 5 strain SV507/99, complete genome	1.10e-12	NODE_3603	21.34%	942	67	Viruses; dsDNA viruses, no RNA stage; Herpesvirales; Herpesviridae; Alphaherpesvirinae; Varicellovirus
NC_015323	71.5%	Fowl adenovirus C, complete genome	1.71e-147	NODE_3871	95.72%	912	291	Viruses; dsDNA viruses, no RNA stage; Adenoviridae; Aviadenovirus
NC_035192	38.4%	Giant panda anellovirus strain gpan20688, complete genome	2.23e-33	NODE_4179	24.83%	882	73	Viruses; ssDNA viruses; Anelloviridae; unclassified Anelloviridae
NC_031450	77.9%	Parus major densovirus isolate PmDNV-JL, complete genome	2.95e-124	NODE_4351	50.17%	867	145	Viruses; ssDNA viruses; Parvoviridae; Densovirinae; unclassified Densovirinae
NC_001720	53.1%	Fowl adenovirus A, complete genome	2.19e-29	NODE_4458	22.40%	857	64	Viruses; dsDNA viruses, no RNA stage; Adenoviridae; Aviadenovirus
NC_032097	62.8%	Desmodus rotundus parvovirus strain DRA25 nonstructural protein 1 and capsid protein 1 genes, complete cds	2.05e-169	NODE_454	18.19%	2837	172	Viruses; ssDNA viruses; Parvoviridae; unclassified Parvoviridae
NC_039032	75.9%	Psittacine aviadenovirus B isolate CS15-4016, complete genome	2.47e-108	NODE_4737	58.27%	834	162	Viruses; dsDNA viruses, no RNA stage; Adenoviridae; Aviadenovirus
NC_026138	36.0%	Seal anellovirus 4 ORF1 gene, complete cds	8.92e-27	NODE_4920	41.81%	818	114	Viruses; ssDNA viruses; Anelloviridae; unclassified Anelloviridae
NC_023426	43.1%	Anomala cuprea entomopoxvirus DNA, complete genome, strain: CV6M	1.31e-11	NODE_5133	21.67%	803	58	Viruses; dsDNA viruses, no RNA stage; Poxviridae; Entomopoxvirinae; Alphaentomopoxvirus
NC_026320	90.3%	Lemur associated porprismacovirus 1 isolate SF5, complete genome	0	NODE_522	36.93%	2681	330	Viruses; ssDNA viruses; Smacoviridae; Porprismacovirus
NC_017091	100.0%	Gyrovirus GyV3, complete genome	0	NODE_5271	97.48%	794	258	Viruses; ssDNA viruses; Circoviridae; Gyrovirus; unclassified Gyrovirus
NC_001720	83.4%	Fowl adenovirus A, complete genome	1.44e-139	NODE_5314	79.92%	792	211	Viruses; dsDNA viruses, no RNA stage; Adenoviridae; Aviadenovirus
NC_017091	99.3%	Gyrovirus GyV3, complete genome	3.06e-170	NODE_5315	57.27%	791	151	Viruses; ssDNA viruses; Circoviridae; Gyrovirus; unclassified Gyrovirus
NC_001720	50.8%	Fowl adenovirus A, complete genome	0	NODE_558	29.24%	2606	254	Viruses; dsDNA viruses, no RNA stage; Adenoviridae; Aviadenovirus
NC_026138	36.9%	Seal anellovirus 4 ORF1 gene, complete cds	1.77e-34	NODE_5738	58.36%	766	149	Viruses; ssDNA viruses; Anelloviridae; unclassified Anelloviridae
NC_026138	39.6%	Seal anellovirus 4 ORF1 gene, complete cds	4.42e-40	NODE_5906	55.23%	755	139	Viruses; ssDNA viruses; Anelloviridae; unclassified Anelloviridae
NC_027213	36.8%	Raccoonpox virus, complete genome	8.53e-16	NODE_6306	23.33%	733	57	Viruses; dsDNA viruses, no RNA stage; Poxviridae; Chordopoxvirinae; Orthopoxvirus
NC_031450	76.0%	Parus major densovirus isolate PmDNV-JL, complete genome	0	NODE_690	26.25%	2331	204	Viruses; ssDNA viruses; Parvoviridae; Densovirinae; unclassified Densovirinae
NC_005309	35.4%	Canarypox virus, complete genome	5.29e-12	NODE_7059	41.26%	698	96	Viruses; dsDNA viruses, no RNA stage; Poxviridae; Chordopoxvirinae; Avipoxvirus
NC_034446	30.1%	Ateline alphaherpesvirus 1 isolate Lennette, complete genome	2.64e-13	NODE_7302	72.49%	687	166	Viruses; dsDNA viruses, no RNA stage; Herpesvirales; Herpesviridae; Alphaherpesvirinae; Simplexvirus
NC_032097	51.2%	Desmodus rotundus parvovirus strain DRA25 nonstructural protein 1 and capsid protein 1 genes, complete cds	5.36e-12	NODE_7468	18.11%	679	41	Viruses; ssDNA viruses; Parvoviridae; unclassified Parvoviridae
NC_001720	72.4%	Fowl adenovirus A, complete genome	2.01e-65	NODE_7917	34.49%	661	76	Viruses; dsDNA viruses, no RNA stage; Adenoviridae; Aviadenovirus
NC_006549	41.5%	Singapore grouper iridovirus, complete genome	7.73e-31	NODE_8064	53.96%	656	118	Viruses; dsDNA viruses, no RNA stage; Iridoviridae; Alphairidovirinae; Ranavirus
NC_030126	66.1%	Porcine associated porprismacovirus 10 isolate 49_Fec25_pig, complete genome	6.63e-87	NODE_8343	76.86%	644	165	Viruses; ssDNA viruses; Smacoviridae; Porprismacovirus
NC_001944	94.6%	Beak and feather disease virus, complete genome	0	NODE_856	42.45%	2085	295	Viruses; ssDNA viruses; Circoviridae; Circovirus
NC_020928	42.9%	Bombyx mori densovirus 3 isolate VD1, complete genome	2.31e-24	NODE_8587	36.38%	635	77	Viruses; unassigned viruses; Bidensovirus
NC_015396	91.8%	Avian gyrovirus 2, complete genome	0	NODE_861	72.73%	2079	504	Viruses; ssDNA viruses; Circoviridae; Gyrovirus; unclassified Gyrovirus
NC_026138	42.4%	Seal anellovirus 4 ORF1 gene, complete cds	3.38e-22	NODE_9026	41.20%	619	85	Viruses; ssDNA viruses; Anelloviridae; unclassified Anelloviridae
NC_001701	62.8%	Goose parvovirus, complete genome	5.53e-86	NODE_9625	64.50%	600	129	Viruses; ssDNA viruses; Parvoviridae; Parvovirinae; Dependoparvovirus
NC_019559	38.0%	Murid herpesvirus 8 isolate England, complete genome	2.12e-13	NODE_9668	25.08%	598	50	Viruses; dsDNA viruses, no RNA stage; Herpesvirales; Herpesviridae; Betaherpesvirinae; Muromegalovirus
NC_026138	39.6%	Seal anellovirus 4 ORF1 gene, complete cds	3.42e-57	NODE_986	23.27%	1921	149	Viruses; ssDNA viruses; Anelloviridae; unclassified Anelloviridae
NC_025962	91.6%	Psittacine adenovirus 3 isolate HKU/Parrot19, complete genome	2.06e-108	NODE_9869	90.56%	593	179	Viruses; dsDNA viruses, no RNA stage; Adenoviridae; Atadenovirus
