# Supplementary material for: Faecal Virome Analysis of Wild Animals from Brazil
Source: Viruses. 2019 Aug 30;11(9):803. doi: 10.3390/v11090803 (PMC6784175; doi:10.3390/v11090803)
Supplement: Supplementary file 1 [file viruses-11-00803-s001.zip › Table S2.xlsx]

## Sheet: Planilha1
Best hits accesion number	% Identical Sites	% Pairwise Identity	Description	E Value	Contigs id	Query coverage	Contig length (nt)	Sequence Length in the alignment (nt)	Taxonomy
NC_032097	54.4%	54.4%	Desmodus rotundus parvovirus strain DRA25 nonstructural protein 1 and capsid protein 1 genes, complete cds	2.32e-20	k119_1017	41.81%	409	57	Viruses; ssDNA viruses; Parvoviridae; unclassified Parvoviridae
NC_035619	78.4%	78.6%	Odocoileus adenovirus 1, complete genome	0	k119_1050	5.08%	18069	306	Viruses; dsDNA viruses, no RNA stage; Adenoviridae; Atadenovirus
NC_025962	43.6%	43.6%	Psittacine adenovirus 3 isolate HKU/Parrot19, complete genome	5.88e-16	k119_1081	21.53%	1087	78	Viruses; dsDNA viruses, no RNA stage; Adenoviridae; Atadenovirus
NC_025962	78.8%	79.4%	Psittacine adenovirus 3 isolate HKU/Parrot19, complete genome	2.75e-109	k119_1216	46.35%	1191	184	Viruses; dsDNA viruses, no RNA stage; Adenoviridae; Atadenovirus
NC_032097	50.0%	50.0%	Desmodus rotundus parvovirus strain DRA25 nonstructural protein 1 and capsid protein 1 genes, complete cds	3.27e-124	k119_1232	17.20%	2023	116	Viruses; ssDNA viruses; Parvoviridae; unclassified Parvoviridae
NC_038332	71.8%	71.8%	Fowl adenovirus 6 strain CR119, complete genome	2.28e-48	k119_1311	99.40%	332	110	Viruses; dsDNA viruses, no RNA stage; Adenoviridae; Aviadenovirus; Fowl aviadenovirus E
NC_032097	59.1%	59.4%	Desmodus rotundus parvovirus strain DRA25 nonstructural protein 1 and capsid protein 1 genes, complete cds	0	k119_1463	12.27%	4425	181	Viruses; ssDNA viruses; Parvoviridae; unclassified Parvoviridae
NC_004037	50.4%	50.4%	Ovine adenovirus 7, complete genome	4.40e-80	k119_1479	37.90%	1021	129	Viruses; dsDNA viruses, no RNA stage; Adenoviridae; Atadenovirus
NC_022612	66.7%	66.7%	Turkey adenovirus 4 isolate TNI1, complete genome	1.85e-12	k119_1758	24.77%	436	36	Viruses; dsDNA viruses, no RNA stage; Adenoviridae; Aviadenovirus; Turkey aviadenovirus C
NC_001944	96.5%	96.5%	Beak and feather disease virus, complete genome	7.16e-93	k119_1797	99.31%	435	144	Viruses; ssDNA viruses; Circoviridae; Circovirus
NC_015323	81.6%	81.6%	Fowl adenovirus C, complete genome	4.37e-15	k119_1875	12.78%	892	38	Viruses; dsDNA viruses, no RNA stage; Adenoviridae; Aviadenovirus
NC_032097	48.1%	48.1%	Desmodus rotundus parvovirus strain DRA25 nonstructural protein 1 and capsid protein 1 genes, complete cds	6.02e-32	k119_1955	95.21%	334	106	Viruses; ssDNA viruses; Parvoviridae; unclassified Parvoviridae
NC_032097	66.7%	66.7%	Desmodus rotundus parvovirus strain DRA25 nonstructural protein 1 and capsid protein 1 genes, complete cds	6.37e-17	k119_1983	32.25%	307	33	Viruses; ssDNA viruses; Parvoviridae; unclassified Parvoviridae
NC_006147	64.1%	64.1%	Muscovy duck parvovirus, complete genome	0	k119_2021	22.07%	2080	153	Viruses; ssDNA viruses; Parvoviridae; Parvovirinae; Dependoparvovirus
NC_025962	81.8%	81.8%	Psittacine adenovirus 3 isolate HKU/Parrot19, complete genome	0	k119_2155	42.25%	11163	1572	Viruses; dsDNA viruses, no RNA stage; Adenoviridae; Atadenovirus
NC_032097	66.7%	66.7%	Desmodus rotundus parvovirus strain DRA25 nonstructural protein 1 and capsid protein 1 genes, complete cds	5.73e-17	k119_2177	19.10%	424	27	Viruses; ssDNA viruses; Parvoviridae; unclassified Parvoviridae
NC_032097	55.4%	55.4%	Desmodus rotundus parvovirus strain DRA25 nonstructural protein 1 and capsid protein 1 genes, complete cds	2.43e-70	k119_2297	19.86%	1118	74	Viruses; ssDNA viruses; Parvoviridae; unclassified Parvoviridae
NC_031503	56.7%	56.7%	Pigeon adenovirus 2 isolate YPDS-Y-V1.A19.11-2013, complete genome	3.27e-102	k119_2307	7.21%	4992	120	Viruses; dsDNA viruses, no RNA stage; Adenoviridae; Aviadenovirus; unclassified Aviadenovirus
NC_032097	56.8%	56.8%	Desmodus rotundus parvovirus strain DRA25 nonstructural protein 1 and capsid protein 1 genes, complete cds	1.29e-36	k119_2339	34.69%	640	74	Viruses; ssDNA viruses; Parvoviridae; unclassified Parvoviridae
NC_025962	95.5%	95.6%	Psittacine adenovirus 3 isolate HKU/Parrot19, complete genome	0	k119_2350	15.11%	19695	992	Viruses; dsDNA viruses, no RNA stage; Adenoviridae; Atadenovirus
NC_001944	73.4%	73.4%	Beak and feather disease virus, complete genome	7.69e-37	k119_2396	76.95%	308	79	Viruses; ssDNA viruses; Circoviridae; Circovirus
NC_001959	79.7%	79.7%	Norovirus GI, complete genome	9.57e-72	k119_2488	49.66%	447	74	Viruses; ssRNA viruses; ssRNA positive-strand viruses, no DNA stage; Caliciviridae; Norovirus
NC_032097	57.7%	57.7%	Desmodus rotundus parvovirus strain DRA25 nonstructural protein 1 and capsid protein 1 genes, complete cds	2.83e-42	k119_2499	29.75%	978	97	Viruses; ssDNA viruses; Parvoviridae; unclassified Parvoviridae
NC_014969	71.4%	71.4%	Fowl adenovirus E, complete genome	0	k119_2514	32.27%	1720	185	Viruses; dsDNA viruses, no RNA stage; Adenoviridae; Aviadenovirus
NC_001813	60.7%	60.7%	Duck adenovirus A, complete genome	3.98e-37	k119_2787	30.55%	550	56	Viruses; dsDNA viruses, no RNA stage; Adenoviridae; Atadenovirus
NC_001720	65.9%	65.9%	Fowl adenovirus A, complete genome	1.56e-34	k119_35	48.62%	543	88	Viruses; dsDNA viruses, no RNA stage; Adenoviridae; Aviadenovirus
NC_039032	81.8%	81.8%	Psittacine aviadenovirus B isolate CS15-4016, complete genome	0	k119_360	7.94%	14324	379	Viruses; dsDNA viruses, no RNA stage; Adenoviridae; Aviadenovirus
NC_031503	64.9%	65.1%	Pigeon adenovirus 2 isolate YPDS-Y-V1.A19.11-2013, complete genome	0	k119_380	12.21%	16119	656	Viruses; dsDNA viruses, no RNA stage; Adenoviridae; Aviadenovirus; unclassified Aviadenovirus
NC_001944	82.7%	82.7%	Beak and feather disease virus, complete genome	2.41e-37	k119_420	71.88%	313	75	Viruses; ssDNA viruses; Circoviridae; Circovirus
NC_001813	42.1%	42.1%	Duck adenovirus A, complete genome	4.39e-103	k119_470	2.95%	14261	140	Viruses; dsDNA viruses, no RNA stage; Adenoviridae; Atadenovirus
NC_014564	64.9%	64.9%	Turkey adenovirus 1, complete genome	1.62e-31	k119_554	50.34%	441	74	Viruses; dsDNA viruses, no RNA stage; Adenoviridae; Aviadenovirus; Turkey aviadenovirus B
NC_006263	71.3%	71.3%	Avian adeno-associated virus strain DA-1, complete genome	0	k119_716	22.05%	2748	202	Viruses; ssDNA viruses; Parvoviridae; Parvovirinae; Dependoparvovirus
NC_031503	69.1%	69.1%	Pigeon adenovirus 2 isolate YPDS-Y-V1.A19.11-2013, complete genome	2.92e-113	k119_717	8.45%	4831	136	Viruses; dsDNA viruses, no RNA stage; Adenoviridae; Aviadenovirus; unclassified Aviadenovirus
NC_032097	60.9%	60.9%	Desmodus rotundus parvovirus strain DRA25 nonstructural protein 1 and capsid protein 1 genes, complete cds	6.70e-97	k119_78	38.24%	1263	161	Viruses; ssDNA viruses; Parvoviridae; unclassified Parvoviridae
NC_032097	68.7%	68.7%	Desmodus rotundus parvovirus strain DRA25 nonstructural protein 1 and capsid protein 1 genes, complete cds	2.30e-81	k119_864	37.00%	673	83	Viruses; ssDNA viruses; Parvoviridae; unclassified Parvoviridae
NC_031503	43.8%	43.8%	Pigeon adenovirus 2 isolate YPDS-Y-V1.A19.11-2013, complete genome	4.85e-60	k119_960	23.41%	2486	194	Viruses; dsDNA viruses, no RNA stage; Adenoviridae; Aviadenovirus; unclassified Aviadenovirus
NC_035619	78.4%	78.6%	Odocoileus adenovirus 1, complete genome	0	NODE_100	7.14%	12863	306	Viruses; dsDNA viruses, no RNA stage; Adenoviridae; Atadenovirus
NC_015396	55.3%	55.3%	Avian gyrovirus 2, complete genome	5.44e-20	NODE_1029	15.53%	734	38	Viruses; ssDNA viruses; Circoviridae; Gyrovirus; unclassified Gyrovirus
NC_032097	61.5%	61.5%	Desmodus rotundus parvovirus strain DRA25 nonstructural protein 1 and capsid protein 1 genes, complete cds	5.03e-82	NODE_1078	40.85%	705	96	Viruses; ssDNA viruses; Parvoviridae; unclassified Parvoviridae
NC_001405	100.0%	100.0%	Human adenovirus C, complete genome	2.57e-40	NODE_1224	14.29%	651	31	Viruses; dsDNA viruses, no RNA stage; Adenoviridae; Mastadenovirus
NC_001701	66.7%	66.7%	Goose parvovirus, complete genome	6.09e-81	NODE_1524	66.42%	542	120	Viruses; ssDNA viruses; Parvoviridae; Parvovirinae; Dependoparvovirus
NC_032097	64.4%	64.4%	Desmodus rotundus parvovirus strain DRA25 nonstructural protein 1 and capsid protein 1 genes, complete cds	1.62e-36	NODE_1595	33.65%	526	59	Viruses; ssDNA viruses; Parvoviridae; unclassified Parvoviridae
NC_025962	90.0%	90.0%	Psittacine adenovirus 3 isolate HKU/Parrot19, complete genome	0	NODE_166	24.64%	8425	692	Viruses; dsDNA viruses, no RNA stage; Adenoviridae; Atadenovirus
NC_006151	35.9%	35.9%	Suid herpesvirus 1, complete genome	2.93e-28	NODE_1793	95.03%	483	153	Viruses; dsDNA viruses, no RNA stage; Herpesvirales; Herpesviridae; Alphaherpesvirinae; Varicellovirus
NC_001944	96.2%	96.2%	Beak and feather disease virus, complete genome	1.94e-103	NODE_1820	99.58%	479	159	Viruses; ssDNA viruses; Circoviridae; Circovirus
NC_032097	66.7%	66.7%	Desmodus rotundus parvovirus strain DRA25 nonstructural protein 1 and capsid protein 1 genes, complete cds	6.62e-17	NODE_1842	17.12%	473	27	Viruses; ssDNA viruses; Parvoviridae; unclassified Parvoviridae
NC_001959	80.3%	80.3%	Norovirus GI, complete genome	9.66e-69	NODE_2034	51.70%	441	76	Viruses; ssRNA viruses; ssRNA positive-strand viruses, no DNA stage; Caliciviridae; Norovirus
NC_031503	50.0%	50.0%	Pigeon adenovirus 2 isolate YPDS-Y-V1.A19.11-2013, complete genome	7.04e-17	NODE_2089	51.51%	431	74	Viruses; dsDNA viruses, no RNA stage; Adenoviridae; Aviadenovirus; unclassified Aviadenovirus
NC_004037	60.8%	60.8%	Ovine adenovirus 7, complete genome	0	NODE_214	13.64%	6732	306	Viruses; dsDNA viruses, no RNA stage; Adenoviridae; Atadenovirus
NC_032097	54.4%	54.4%	Desmodus rotundus parvovirus strain DRA25 nonstructural protein 1 and capsid protein 1 genes, complete cds	2.40e-20	NODE_2174	41.01%	417	57	Viruses; ssDNA viruses; Parvoviridae; unclassified Parvoviridae
NC_022613	50.6%	51.0%	Turkey adenovirus 5 isolate 1277BT, complete genome	1.65e-42	NODE_2250	63.12%	404	85	Viruses; dsDNA viruses, no RNA stage; Adenoviridae; Aviadenovirus; Turkey aviadenovirus D
NC_032097	48.6%	48.6%	Desmodus rotundus parvovirus strain DRA25 nonstructural protein 1 and capsid protein 1 genes, complete cds	8.55e-33	NODE_2297	80.65%	398	107	Viruses; ssDNA viruses; Parvoviridae; unclassified Parvoviridae
NC_032097	66.7%	66.7%	Desmodus rotundus parvovirus strain DRA25 nonstructural protein 1 and capsid protein 1 genes, complete cds	2.65e-25	NODE_2304	24.94%	397	33	Viruses; ssDNA viruses; Parvoviridae; unclassified Parvoviridae
NC_001944	73.1%	73.1%	Beak and feather disease virus, complete genome	1.32e-44	NODE_2665	79.26%	352	93	Viruses; ssDNA viruses; Circoviridae; Circovirus
NC_001944	85.1%	85.1%	Beak and feather disease virus, complete genome	2.51e-45	NODE_2679	74.36%	351	87	Viruses; ssDNA viruses; Circoviridae; Circovirus
NC_014564	81.5%	81.5%	Turkey adenovirus 1, complete genome	1.35e-61	NODE_2778	95.58%	339	108	Viruses; dsDNA viruses, no RNA stage; Adenoviridae; Aviadenovirus; Turkey aviadenovirus B
NC_038332	75.0%	75.0%	Fowl adenovirus 6 strain CR119, complete genome	2.01e-47	NODE_2936	92.88%	323	100	Viruses; dsDNA viruses, no RNA stage; Adenoviridae; Aviadenovirus; Fowl aviadenovirus E
NC_001847	28.1%	28.1%	Bovine herpesvirus 1, complete genome	1.56e-12	NODE_2963	83.18%	323	89	Viruses; dsDNA viruses, no RNA stage; Herpesvirales; Herpesviridae; Alphaherpesvirinae; Varicellovirus
NC_032097	59.1%	59.4%	Desmodus rotundus parvovirus strain DRA25 nonstructural protein 1 and capsid protein 1 genes, complete cds	0	NODE_308	12.85%	4227	181	Viruses; ssDNA viruses; Parvoviridae; unclassified Parvoviridae
NC_014969	54.3%	54.3%	Fowl adenovirus E, complete genome	1.59e-22	NODE_3161	45.54%	303	46	Viruses; dsDNA viruses, no RNA stage; Adenoviridae; Aviadenovirus
NC_006151	40.0%	40.0%	Suid herpesvirus 1, complete genome	1.02e-16	NODE_3167	94.06%	303	95	Viruses; dsDNA viruses, no RNA stage; Herpesvirales; Herpesviridae; Alphaherpesvirinae; Varicellovirus
NC_024474	64.0%	64.0%	Pigeon adenovirus 1 complete genome, strain IDA4	2.70e-33	NODE_3291	91.13%	293	89	Viruses; dsDNA viruses, no RNA stage; Adenoviridae; Aviadenovirus; Pigeon aviadenovirus A
NC_022613	47.3%	47.3%	Turkey adenovirus 5 isolate 1277BT, complete genome	1.68e-19	NODE_3307	76.03%	292	74	Viruses; dsDNA viruses, no RNA stage; Adenoviridae; Aviadenovirus; Turkey aviadenovirus D
NC_001405	100.0%	100.0%	Human adenovirus C, complete genome	1.10e-42	NODE_3348	72.41%	290	70	Viruses; dsDNA viruses, no RNA stage; Adenoviridae; Mastadenovirus
NC_025962	76.0%	76.1%	Psittacine adenovirus 3 isolate HKU/Parrot19, complete genome	0	NODE_336	71.23%	3841	912	Viruses; dsDNA viruses, no RNA stage; Adenoviridae; Atadenovirus
NC_039032	46.4%	46.4%	Psittacine aviadenovirus B isolate CS15-4016, complete genome	3.85e-22	NODE_3369	87.50%	288	84	Viruses; dsDNA viruses, no RNA stage; Adenoviridae; Aviadenovirus
NC_031503	92.6%	92.6%	Pigeon adenovirus 2 isolate YPDS-Y-V1.A19.11-2013, complete genome	4.88e-57	NODE_3408	98.60%	286	94	Viruses; dsDNA viruses, no RNA stage; Adenoviridae; Aviadenovirus; unclassified Aviadenovirus
NC_015323	84.1%	84.1%	Fowl adenovirus C, complete genome	1.04e-38	NODE_3522	74.46%	278	69	Viruses; dsDNA viruses, no RNA stage; Adenoviridae; Aviadenovirus
NC_006151	44.8%	44.8%	Suid herpesvirus 1, complete genome	1.19e-16	NODE_3579	94.91%	275	87	Viruses; dsDNA viruses, no RNA stage; Herpesvirales; Herpesviridae; Alphaherpesvirinae; Varicellovirus
NC_015323	83.8%	83.8%	Fowl adenovirus C, complete genome	6.99e-35	NODE_3661	82.22%	270	74	Viruses; dsDNA viruses, no RNA stage; Adenoviridae; Aviadenovirus
NC_039032	83.0%	83.0%	Psittacine aviadenovirus B isolate CS15-4016, complete genome	4.37e-49	NODE_3662	97.78%	270	88	Viruses; dsDNA viruses, no RNA stage; Adenoviridae; Aviadenovirus
NC_014564	75.6%	75.6%	Turkey adenovirus 1, complete genome	5.13e-43	NODE_3687	95.91%	269	86	Viruses; dsDNA viruses, no RNA stage; Adenoviridae; Aviadenovirus; Turkey aviadenovirus B
NC_031503	48.2%	48.2%	Pigeon adenovirus 2 isolate YPDS-Y-V1.A19.11-2013, complete genome	3.74e-23	NODE_3722	93.26%	267	83	Viruses; dsDNA viruses, no RNA stage; Adenoviridae; Aviadenovirus; unclassified Aviadenovirus
NC_015323	56.5%	56.5%	Fowl adenovirus C, complete genome	4.66e-23	NODE_3763	52.08%	265	46	Viruses; dsDNA viruses, no RNA stage; Adenoviridae; Aviadenovirus
NC_021221	52.6%	52.6%	Fowl adenovirus 5 strain 340, complete genome	7.77e-22	NODE_3765	64.53%	265	57	Viruses; dsDNA viruses, no RNA stage; Adenoviridae; Aviadenovirus; Fowl aviadenovirus B
NC_022612	75.9%	75.9%	Turkey adenovirus 4 isolate TNI1, complete genome	1.89e-43	NODE_3787	94.32%	264	83	Viruses; dsDNA viruses, no RNA stage; Adenoviridae; Aviadenovirus; Turkey aviadenovirus C
NC_001720	50.9%	50.9%	Fowl adenovirus A, complete genome	7.89e-13	NODE_3789	64.77%	264	57	Viruses; dsDNA viruses, no RNA stage; Adenoviridae; Aviadenovirus
NC_022613	51.9%	51.9%	Turkey adenovirus 5 isolate 1277BT, complete genome	7.28e-24	NODE_3805	92.40%	263	81	Viruses; dsDNA viruses, no RNA stage; Adenoviridae; Aviadenovirus; Turkey aviadenovirus D
NC_001720	75.0%	75.0%	Fowl adenovirus A, complete genome	3.47e-39	NODE_3878	96.92%	260	84	Viruses; dsDNA viruses, no RNA stage; Adenoviridae; Aviadenovirus
NC_039032	65.4%	65.4%	Psittacine aviadenovirus B isolate CS15-4016, complete genome	6.93e-27	NODE_3898	60.23%	259	52	Viruses; dsDNA viruses, no RNA stage; Adenoviridae; Aviadenovirus
NC_039032	81.7%	81.7%	Psittacine aviadenovirus B isolate CS15-4016, complete genome	0	NODE_39	5.60%	20267	378	Viruses; dsDNA viruses, no RNA stage; Adenoviridae; Aviadenovirus
NC_038332	58.9%	58.9%	Fowl adenovirus 6 strain CR119, complete genome	5.32e-25	NODE_3957	85.55%	256	73	Viruses; dsDNA viruses, no RNA stage; Adenoviridae; Aviadenovirus; Fowl aviadenovirus E
NC_006263	71.3%	71.3%	Avian adeno-associated virus strain DA-1, complete genome	0	NODE_402	21.21%	2857	202	Viruses; ssDNA viruses; Parvoviridae; Parvovirinae; Dependoparvovirus
NC_001720	55.8%	55.8%	Fowl adenovirus A, complete genome	2.82e-25	NODE_4030	91.30%	253	77	Viruses; dsDNA viruses, no RNA stage; Adenoviridae; Aviadenovirus
NC_039032	86.5%	86.5%	Psittacine aviadenovirus B isolate CS15-4016, complete genome	1.00e-40	NODE_4049	88.10%	252	74	Viruses; dsDNA viruses, no RNA stage; Adenoviridae; Aviadenovirus
NC_015323	54.2%	54.2%	Fowl adenovirus C, complete genome	1.70e-27	NODE_4050	98.81%	252	83	Viruses; dsDNA viruses, no RNA stage; Adenoviridae; Aviadenovirus
NC_001720	55.3%	55.3%	Fowl adenovirus A, complete genome	3.48e-28	NODE_4051	90.48%	252	76	Viruses; dsDNA viruses, no RNA stage; Adenoviridae; Aviadenovirus
NC_015323	80.6%	80.6%	Fowl adenovirus C, complete genome	5.49e-13	NODE_4053	42.86%	252	36	Viruses; dsDNA viruses, no RNA stage; Adenoviridae; Aviadenovirus
NC_021221	61.0%	61.0%	Fowl adenovirus 5 strain 340, complete genome	2.16e-26	NODE_4054	91.67%	252	77	Viruses; dsDNA viruses, no RNA stage; Adenoviridae; Aviadenovirus; Fowl aviadenovirus B
NC_024486	59.3%	59.3%	Duck adenovirus 2 strain GR, complete genome	9.23e-27	NODE_4055	64.29%	252	54	Viruses; dsDNA viruses, no RNA stage; Adenoviridae; Aviadenovirus
NC_022613	85.7%	85.7%	Turkey adenovirus 5 isolate 1277BT, complete genome	4.85e-30	NODE_4082	50.20%	251	42	Viruses; dsDNA viruses, no RNA stage; Adenoviridae; Aviadenovirus; Turkey aviadenovirus D
NC_021221	42.9%	42.9%	Fowl adenovirus 5 strain 340, complete genome	1.85e-12	NODE_4083	92.03%	251	77	Viruses; dsDNA viruses, no RNA stage; Adenoviridae; Aviadenovirus; Fowl aviadenovirus B
NC_024474	60.0%	60.8%	Pigeon adenovirus 1 complete genome, strain IDA4	3.21e-27	NODE_4084	89.64%	251	75	Viruses; dsDNA viruses, no RNA stage; Adenoviridae; Aviadenovirus; Pigeon aviadenovirus A
NC_022612	66.3%	66.3%	Turkey adenovirus 4 isolate TNI1, complete genome	1.34e-32	NODE_4085	99.20%	251	83	Viruses; dsDNA viruses, no RNA stage; Adenoviridae; Aviadenovirus; Turkey aviadenovirus C
NC_014564	78.3%	78.3%	Turkey adenovirus 1, complete genome	4.41e-43	NODE_4086	99.20%	251	83	Viruses; dsDNA viruses, no RNA stage; Adenoviridae; Aviadenovirus; Turkey aviadenovirus B
NC_006261	84.8%	84.8%	Adeno-associated virus - 8, complete genome	4.33e-14	NODE_4129	82.50%	120	33	Viruses; ssDNA viruses; Parvoviridae; Parvovirinae; Dependoparvovirus
NC_022612	72.7%	72.7%	Turkey adenovirus 4 isolate TNI1, complete genome	2.12e-13	NODE_4132	86.09%	115	33	Viruses; dsDNA viruses, no RNA stage; Adenoviridae; Aviadenovirus; Turkey aviadenovirus C
NC_025962	95.6%	95.7%	Psittacine adenovirus 3 isolate HKU/Parrot19, complete genome	0	NODE_44	15.22%	19552	992	Viruses; dsDNA viruses, no RNA stage; Adenoviridae; Atadenovirus
NC_001813	42.1%	42.1%	Duck adenovirus A, complete genome	1.06e-101	NODE_45	2.19%	19190	140	Viruses; dsDNA viruses, no RNA stage; Adenoviridae; Atadenovirus
NC_032097	57.7%	57.7%	Desmodus rotundus parvovirus strain DRA25 nonstructural protein 1 and capsid protein 1 genes, complete cds	1.77e-101	NODE_502	15.56%	1870	97	Viruses; ssDNA viruses; Parvoviridae; unclassified Parvoviridae
NC_031503	64.9%	65.1%	Pigeon adenovirus 2 isolate YPDS-Y-V1.A19.11-2013, complete genome	0	NODE_54	11.20%	17576	656	Viruses; dsDNA viruses, no RNA stage; Adenoviridae; Aviadenovirus; unclassified Aviadenovirus
NC_032097	50.0%	50.0%	Desmodus rotundus parvovirus strain DRA25 nonstructural protein 1 and capsid protein 1 genes, complete cds	4.68e-72	NODE_601	28.20%	1234	116	Viruses; ssDNA viruses; Parvoviridae; unclassified Parvoviridae
NC_032097	65.2%	65.2%	Desmodus rotundus parvovirus strain DRA25 nonstructural protein 1 and capsid protein 1 genes, complete cds	5.29e-92	NODE_618	35.31%	1198	141	Viruses; ssDNA viruses; Parvoviridae; unclassified Parvoviridae
NC_006147	64.1%	64.1%	Muscovy duck parvovirus, complete genome	7.49e-116	NODE_641	40.91%	1122	153	Viruses; ssDNA viruses; Parvoviridae; Parvovirinae; Dependoparvovirus
NC_035619	54.3%	54.3%	Odocoileus adenovirus 1, complete genome	1.29e-81	NODE_759	37.38%	931	116	Viruses; dsDNA viruses, no RNA stage; Adenoviridae; Atadenovirus
NC_032097	44.0%	44.0%	Desmodus rotundus parvovirus strain DRA25 nonstructural protein 1 and capsid protein 1 genes, complete cds	2.85e-54	NODE_804	30.92%	883	91	Viruses; ssDNA viruses; Parvoviridae; unclassified Parvoviridae
NC_032097	56.8%	56.8%	Desmodus rotundus parvovirus strain DRA25 nonstructural protein 1 and capsid protein 1 genes, complete cds	4.83e-36	NODE_944	28.28%	785	74	Viruses; ssDNA viruses; Parvoviridae; unclassified Parvoviridae
