# Supplementary material for: Faecal Virome Analysis of Wild Animals from Brazil
Source: Viruses. 2019 Aug 30;11(9):803. doi: 10.3390/v11090803 (PMC6784175; doi:10.3390/v11090803)
Supplement: Supplementary file 1 [file viruses-11-00803-s001.zip › Table S3.xlsx]

## Sheet: Planilha1
Family	Genus	Species	Host	GenBank accession Number
Anelloviridae	Alphatorquevirus	Torque teno virus 1	Cell culture	AB041007
Anelloviridae	Alphatorquevirus	Torque teno virus 14	Pan troglodytes	AB037926.1
Anelloviridae	Betatorquevirus	Torque teno mini virus 8	Homo sapiens	AF291073.1
Anelloviridae	Betatorquevirus	Torque teno mini virus 9	not described	AB038625.1
Anelloviridae	Deltatorquevirus	Torque teno tupaia virus	Tupaia belangeri	AB057358.1
Anelloviridae	Epsilontorquevirus	Torque teno tamarin virus	Saguinus oedipus	AB041960.1
Anelloviridae	Etatorquevirus	Torque teno felis virus	Felis catus	HM142588.1
Anelloviridae	Etatorquevirus	Torque teno felis virus	Felis silvestris	KM229765.1
Anelloviridae	Etatorquevirus	Torque teno felis virus 2	Felis catus	EF538877.1
Anelloviridae	Gammatorquevirus	Torque teno midi virus 1	Homo sapiens	AB290917.1
Anelloviridae	Gammatorquevirus	Torque teno midi virus 2	Homo sapiens	AB290919.1
Anelloviridae	Gyrovirus	Avian gyrovirus 2	Gallus gallus	HM590588.1
Anelloviridae	Gyrovirus	Chicken anemia virus	Cell culture	M55918.1
Anelloviridae	Gyrovirus	Gyrovirus GyV3	Homo sapiens	JQ308210.1
Anelloviridae	Iotatorquevirus	Torque teno sus virus 1	Sus scrofa	HM633245.1
Anelloviridae	Iotatorquevirus	Torque teno sus virus 1a	not described	AB076001.1
Anelloviridae	Iotatorquevirus	Torque teno sus virus 1a	not described	JX535325.1
Anelloviridae	Iotatorquevirus	Torque teno sus virus 1b	Sus scrofa	AY823990.1
Anelloviridae	Iotatorquevirus	Porcine torque teno virus 1	Sus scrofa	JX173482.1
Anelloviridae	Kappatorquevirus	Torque teno sus virus k2a	Sus scrofa	AY823991.1
Anelloviridae	Kappatorquevirus	Torque teno sus virus k2a	Sus scrofa	KY742736.1
Anelloviridae	Kappatorquevirus	Torque teno sus virus k2b	Sus scrofa	JQ406846.1
Anelloviridae	Kappatorquevirus	Torque teno sus virus k2b	Sus scrofa	KY368146.1
Anelloviridae	Lambdatorquevirus	California sea lion anellovirus	Zalophus californianus	FJ459582.1
Anelloviridae	Thetatorquevirus	Torque teno canis virus	Canis lupus familiaris	AB076002
Anelloviridae	Zetatorquevirus	Torque teno douroucouli virus	Aotus sp.	AB041961.1
Anelloviridae	unassigned	Giant panda anellovirus	Ailuropoda melanoleuca	MF327552.1
Anelloviridae	unassigned	Feline anellovirus	Felis catus	KX262893.1
Anelloviridae	unassigned	Brazilian bird anellovirus type 1	Neognath bird	MN175608
Anelloviridae	unassigned	Brazilian bird anellovirus type 2	Neognath bird	MN175609
Anelloviridae	unassigned	Brazilian bird anellovirus type 3	Neognath bird	MN175610
Parvoviridae	Ambidensovirus	Culex pipiens densovirus	Culex pipiens	ACQ76570.1
Parvoviridae	Ambidensovirus	Blattella germanica densovirus 1	Blattella germanica	AAO38887.1
Parvoviridae	Amdoparvovirus	Aleutian mink disease virus	Mustela sp.	AAA66612.1
Parvoviridae	Amdoparvovirus	Gray fox amdovirus	Urocyon cinereoargenteus	AEP95278.1
Parvoviridae	Aveparvovirus	Chicken parvovirus ABU-P1	Gallus gallus	ADD22705.1
Parvoviridae	Aveparvovirus	Turkey parvovirus 260	Meleagris gallopavo	ADD22713.1
Parvoviridae	Bocaparvovirus	Canine minute virus	Canis lupus familiaris	ACL31580.1
Parvoviridae	Bocaparvovirus	Human bocavirus 3	Homo sapiens	ACH81927.1
Parvoviridae	Brevidensovirus	Aedes aegypti densovirus 2	Aedes aegypti	ACJ09132.1
Parvoviridae	Brevidensovirus	Aedes albopictus densovirus 2	Aedes albopictus	CAA52899.1
Parvoviridae	Copiparvovirus	Porcine parvovirus 4	Sus scrofa	ADB20207.1
Parvoviridae	Copiparvovirus	Bovine parvovirus - 2	not described	AAL09671.1
Parvoviridae	Chapparvovirus	Tasmanian devil-associated chapparvovirus 1	Sarcophilus harrisii	QBJ04585.1
Parvoviridae	Chapparvovirus	Porcine parvovirus 7	Sus scrofa	AMR68958.1
Parvoviridae	Chapparvovirus	Tasmanian devil-associated chapparvovirus 5	Sarcophilus harrisii	QBJ04592.1
Parvoviridae	Chapparvovirus	Tasmanian devil-associated chapparvovirus 4	Sarcophilus harrisii	QBJ04590.1
Parvoviridae	Chapparvovirus	Tasmanian devil-associated chapparvovirus 6	Sarcophilus harrisii	QBJ04594.1
Parvoviridae	Chapparvovirus	Rat parvovirus 2	Wild rats	ANY57893.1
Parvoviridae	Chapparvovirus	Desmodus rotundus parvovirus	Desmodus rotundus	API68923.1
Parvoviridae	Chapparvovirus	Eidolon helvum parvovirus 2	Eidolon helvum	AGL97807.1
Parvoviridae	Chapparvovirus	Tasmanian devil-associated chapparvovirus 2	Sarcophilus harrisii	QBJ04587.1
Parvoviridae	Chapparvovirus	Murine chapparvovirus	Mus musculus	AWB14583.1
Parvoviridae	Chapparvovirus	Mouse kidney parvovirus	Mus musculus	AXX39017.1
Parvoviridae	Chapparvovirus	Turkey parvovirus TP1-2012/HUN	Meleagris gallopavo	AHF54687.1
Parvoviridae	Chapparvovirus	Parvovirus partridge	Perdix perdix	ADZ48579.3
Parvoviridae	Chapparvovirus	Chicken chapparvovirus 1	Gallus gallus	AXL64654.1
Parvoviridae	Chapparvovirus	Chicken chapparvovirus 2	Gallus gallus	AXL64655.1
Parvoviridae	Chapparvovirus	Avian chapparvovirus	Neognath bird	MN175605
Parvoviridae	Chapparvovirus	Psittacara leucophtalmus chapparvovirus	Psittacara leucophtalmus	MN175606
Parvoviridae	Dependoparvovirus	Avian adeno-associated virus isolate BR_DF	Neognath bird	MN175607
Parvoviridae	Dependoparvovirus	Goose parvovirus	Anser anser	AAA83229.1
Parvoviridae	Dependoparvovirus	Muscovy duck parvovirus	Cairina moschata	AAA83224.1
Parvoviridae	Dependoparvovirus	Adeno-associated virus - 4	Cell culture	AAC58044.1
Parvoviridae	Dependoparvovirus	Adeno-associated virus	Muscovy duck	AOL02446.1
Parvoviridae	Dependoparvovirus	Avian adeno-associated virus ATCC VR-865	Cell culture	AAO32086.1
Parvoviridae	Dependoparvovirus	Avian adeno-associated virus	Gallus gallus	ACU30841.1
Parvoviridae	Dependoparvovirus	Avian adeno-associated virus strain DA-1	Cell culture	AAT48614.1
Parvoviridae	Erythroparvovirus	Simian parvovirus	Macaca fascicularis	AAA74973.1
Parvoviridae	Erythroparvovirus	Chipmunk parvovirus	Manchurian chipmunk	ACT09660.1
Parvoviridae	Iteradensovirus	Dendrolimus punctatus densovirus	Dendrolimus punctatus	AAU12253.1
Parvoviridae	Iteradensovirus	Papilio polyxenes densovirus	Papilio polyxenes	AFP74562.1
Parvoviridae	Penstyldensovirus	Decapod penstyldensovirus 1	not described	YP_003572961.1
Parvoviridae	Penstyldensovirus	Penaeus stylirostris penstyldensovirus 1	Penaeus stylirostris	AAG10007.2
Parvoviridae	Protoparvovirus	Minute virus of mice	Cell culture	AAA67108.1
Parvoviridae	Protoparvovirus	Primate protoparvovirus 1	not described	AFN44273.1
Parvoviridae	Tetraparvovirus	Bovine hokovirus 1	not described	ABY67682.1
Parvoviridae	Tetraparvovirus	Ovine hokovirus	Ovis aries	AEQ76796.1
Smacoviridae	Bovismacovirus	Odonata-associated circular virus 21	Erythrodiplax fusca	AJD07508.1
Smacoviridae	Bovismacovirus	Bovine faeces associated smacovirus 3	Bos taurus	ANC51531.1
Smacoviridae	Cosmacovirus	Bovine faeces associated smacovirus 4	Bos taurus	ANC51543.1
Smacoviridae	Drosmacovirus	Camel associated drosmacovirus 2	Camelus dromedarius	AIY31256.1
Smacoviridae	Drosmacovirus	Camel associated drosmacovirus 1	Camelus dromedarius	AIY31243.1
Smacoviridae	Drosmacovirus	Bovine faeces associated smacovirus 5	Bos taurus	ANC51535.1
Smacoviridae	Dragsmacovirus	Odonata-associated circular virus 5	Libellula quadrimaculata	AJD07511.1
Smacoviridae	Huchismacovirus	Human smacovirus 1	Homo sapiens	AJE25849.1
Smacoviridae	Huchismacovirus	Human associated huchismacovirus 3	Homo sapiens	AJF23060.1
Smacoviridae	Huchismacovirus	Human associated huchismacovirus 2	Homo sapiens	AJF23052.1
Smacoviridae	Huchismacovirus	Human associated huchismacovirus 1	Homo sapiens	AJF23064.1
Smacoviridae	Huchismacovirus	Chicken associated smacovirus	Gallus gallus	APR73543.1
Smacoviridae	Huchismacovirus	Chicken associated huchismacovirus 2	Gallus gallus	APR73545.1
Smacoviridae	Porprismacovirus	Porcine associated porprismacovirus 10	Sus scrofa	ANC51538.1
Smacoviridae	Porprismacovirus	Porcine associated porprismacovirus 7	Sus scrofa	AIK28870.1
Smacoviridae	Porprismacovirus	Porcine associated porprismacovirus 6	Sus scrofa	AIK28884.1
Smacoviridae	Porprismacovirus	Porcine associated porprismacovirus 5	Sus scrofa	AIK28868.1
Smacoviridae	Porprismacovirus	Porcine associated porprismacovirus 4	Sus scrofa	AIK28866.1
Smacoviridae	Porprismacovirus	Lemur associated porprismacovirus 1	Lemur catta	AJF23092.1
Smacoviridae	Porprismacovirus	Human associated porprismacovirus 2	Pan troglodytes	AJF23083.1
Smacoviridae	Porprismacovirus	Gorilla associated porprismacovirus 1	Gorilla gorilla	AJF23086.1
Smacoviridae	Porprismacovirus	Chimpanzee associated porprismacovirus 2	Pan troglodytes	ADB24799.1
Smacoviridae	Porprismacovirus	Chimpanzee associated porprismacovirus 1	Pan troglodytes	ADB24797.1
Smacoviridae	Porprismacovirus	Rat associated porprismacovirus 1	Wild rats	AKV57233.1
Smacoviridae	Porprismacovirus	Bovine faeces associated smacovirus 1	Bos taurus	ANC51534.1
Smacoviridae	Porprismacovirus	Camel associated porprismacovirus 1	Camelus dromedarius	AIY31250.1
Smacoviridae	Porprismacovirus	Avian associated porprismacovirus	Neognath bird	MN175615
